# Supplementary material for: Direct observation of interdependent and hierarchical kinetochore assembly on individual centromeres
Source: Nucleic Acids Res. 2025 Oct 15;53(19):gkaf1038. doi: 10.1093/nar/gkaf1038 (PMC12526914; doi:10.1093/nar/gkaf1038)
Supplement: gkaf1038_Supplemental_Files [file gkaf1038_supplemental_files.zip]

Archive with 2 entries (2 files):
- 9.11.25 Supplemental figures_R1.docx
- Supplemental Tables 1-3.xlsx
